# Supplementary material for: Dielectric Spectroscopy and Optical Density Measurement for the Online Monitoring and Control of Recombinant Protein Production in Stably Transformed Drosophila melanogaster S2 Cells
Source: Sensors (Basel). 2018 Mar 18;18(3):900. doi: 10.3390/s18030900 (PMC5876727; doi:10.3390/s18030900)
Supplement: Supplementary file 1 [file sensors-18-00900-s001.zip]

Archive with 3 entries (3 files):
- Supplementary S1.pdf
- Supplementary S2.pdf
- Supplementary S3.pdf
